# Supplementary material for: Laboratory strains of Bacillus anthracis lose their ability to rapidly grow and sporulate compared to wildlife outbreak strains
Source: PLoS One. 2020 Jan 24;15(1):e0228270. doi: 10.1371/journal.pone.0228270 (PMC6980579; doi:10.1371/journal.pone.0228270)
Supplement: S1 Table — Data is raw colony counts converted to CFU/SFU from dilution plating. (XLSX) [file pone.0228270.s001.xlsx]

## Sheet: Sheet1
S1 Table. CFU, SFU and % spore raw data.
		AVERAGE CFU technical replicate				AVERAGE SFU technical replicate				% spores technical replicate
24 h final #	CFU	1	2	3		1	2	3		1	2	3
	738	120000	100000	140000		2600	1600	2800		2.16667	1.6	2
	980	300000	140000	340000		200	200	0		0.0666667	0.142857	0
	147	200000	100000	220000		0	200	0		0	0.2	0
	1114	34600000	19600000	31200000		102000	86000	170000		0.294798	0.438776	0.544872
	1105	18000000	15200000	41000000		26000	24000	30000		0.144444	0.157895	0.0731707
	1106	39200000	36400000	27400000		26000	20000	44000		0.0663265	0.0549451	0.160584
	1096	13800000	41000000	10400000		4000	6000	4000		0.0289855	0.0146341	0.0384615
	1103	5000000	9600000	16600000		6000	2000	2000		0.12	0.0208333	0.0120482
	1137	20200000	59600000	37200000		22000	24000	20000		0.108911	0.0402685	0.0537634
	1043	180000	120000	80000		22000	24000	16000		12.2222	20	20
48 h final #	CFU	1	2	3		1	2	3		1	2	3
	738	376000000	144000000	136000000		20000	20000	20000		0.00531915	0.0138889	0.0147059
	980	24000000	46000000	70000000		20000	0	20000		0.0833333	0	0.0285714
	147	64000000	78000000	40000000		160000	20000	20000		0.25	0.025641	0.05
	1114	198000000	128000000	114000000		30600000	63400000	43200000		15.4545	49.5312	37.8947
	1105	50000000	130000000	90000000		3000000	4000000	6000000		6	3.07692	6.66667
	1106	146000000	276000000	168000000		14200000	1400000	2400000		9.72603	0.507246	1.42857
	1096	350000000	208000000	200000000		240000	240000	920000		0.0685714	0.115385	0.46
	1103	158000000	166000000	182000000		800000	180000	200000		0.506329	0.108434	0.10989
	1137	90000000	74000000	92000000		100000	320000	300000		0.111111	0.432432	0.326087
	1043	64000000	52000000	196000000		2740000	3100000	2280000		4.28125	5.96154	1.16327
