# Supplementary material for: Laboratory strains of Bacillus anthracis lose their ability to rapidly grow and sporulate compared to wildlife outbreak strains
Source: PLoS One. 2020 Jan 24;15(1):e0228270. doi: 10.1371/journal.pone.0228270 (PMC6980579; doi:10.1371/journal.pone.0228270)
Supplement: S2 Table — Data is the OD600 read every 15 minutes in duplicate. (XLSX) [file pone.0228270.s002.xlsx]

## Sheet: Sheet1
S2 Table. Growth curve raw data.
	553		1106		738		1096		980		1103		147		1137		1114		1043		1105
15	0.0007	0.0047	0.0077	0.0077	0.0037	0.0047	0.0057	0.0017	0.0037	0.0007	0.0037	0.0017	0.0017	0.0027	0.0037	0.0047	0.0037	-0.0003	0.0057	0.0027	0.0007	-0.0003
30	0.0007	0.0057	0.0077	0.0067	0.0037	0.0027	0.0057	0.0017	0.0027	-0.0003	0.0027	0.0017	0.0007	-0.0003	0.0037	0.0037	0.0057	-0.0003	0.0047	0.0027	0.0017	-0.0003
45	0.0007	0.0057	0.0067	0.0067	0.0037	0.0007	0.0047	0.0017	0.0027	-0.0003	0.0027	0.0007	0.0007	-0.0003	0.0037	0.0047	0.0037	-0.0003	0.0047	0.0037	-0.0003	-0.0003
60	0.0007	0.0057	0.0077	0.0067	0.0037	0.0007	0.0047	0.0027	0.0027	-0.0003	0.0027	0.0007	0.0007	-0.0003	0.0047	0.0037	0.0027	-0.0003	0.0047	0.0037	0.0007	-0.0003
75	0.0007	0.0057	0.0077	0.0077	0.0027	0.0007	0.0047	0.0017	0.0027	-0.0003	0.0027	0.0007	0.0007	-0.0003	0.0037	0.0037	0.0027	-0.0013	0.0037	0.0027	-0.0003	-0.0013
90	-0.0003	0.0057	0.0097	0.0067	0.0037	0.0007	0.0047	0.0017	0.0027	-0.0003	0.0027	0.0007	-0.0003	-0.0003	0.0037	0.0037	0.0027	-0.0003	0.0047	0.0067	-0.0003	0.0027
105	0.0007	0.0057	0.0067	0.0067	0.0037	0.0007	0.0057	0.0017	0.0027	-0.0003	0.0027	0.0007	0.0007	-0.0003	0.0027	0.0037	0.0027	-0.0003	0.0057	0.0027	-0.0003	0.0057
120	0.0007	0.0057	0.0067	0.0067	0.0037	0.0007	0.0067	0.0017	0.0027	-0.0003	0.0027	0.0007	-0.0003	-0.0003	0.0027	0.0037	0.0027	-0.0013	0.0047	0.0077	-0.0003	-0.0013
135	-0.0003	0.0047	0.0097	0.0067	0.0027	0.0007	0.0047	0.0017	0.0027	-0.0003	0.0027	0.0007	0.0007	-0.0003	0.0027	0.0047	0.0027	-0.0003	0.0047	0.0027	-0.0003	-0.0003
150	0.0007	0.0057	0.0067	0.0067	0.0027	0.0007	0.0047	0.0017	0.0017	-0.0013	0.0027	0.0007	-0.0003	-0.0003	0.0027	0.0037	0.0027	-0.0003	0.0037	0.0037	-0.0003	-0.0013
165	0.0007	0.0057	0.0067	0.0067	0.0027	0.0007	0.0047	0.0017	0.0027	-0.0003	0.0027	0.0007	-0.0003	-0.0003	0.0027	0.0037	0.0027	-0.0013	0.0037	0.0037	-0.0003	-0.0013
180	0.0007	0.0047	0.0067	0.0067	0.0027	0.0007	0.0047	0.0017	0.0027	-0.0003	0.0027	0.0007	-0.0003	-0.0003	0.0027	0.0037	0.0027	-0.0013	0.0037	0.0027	-0.0003	-0.0013
195	0.0007	0.0057	0.0067	0.0067	0.0037	0.0007	0.0057	0.0017	0.0027	-0.0013	0.0027	0.0007	-0.0003	-0.0003	0.0047	0.0037	0.0027	-0.0003	0.0047	0.0107	-0.0003	0.0027
210	0.0007	0.0047	0.0067	0.0057	0.0027	0.0007	0.0047	0.0017	0.0017	-0.0013	0.0027	0.0007	-0.0003	-0.0003	0.0027	0.0037	0.0027	-0.0013	0.0047	0.0077	-0.0003	0.0007
225	0.0007	0.0057	0.0067	0.0067	0.0027	0.0007	0.0047	0.0017	0.0027	-0.0003	0.0027	0.0007	0.0007	-0.0003	0.0037	0.0037	0.0027	-0.0013	0.0037	0.0077	-0.0003	0.0017
240	0.0007	0.0057	0.0067	0.0067	0.0027	0.0007	0.0057	0.0017	0.0027	-0.0003	0.0027	0.0007	0.0007	-0.0003	0.0057	0.0037	0.0027	-0.0013	0.0047	0.0027	-0.0003	-0.0003
255	-0.0003	0.0047	0.0067	0.0067	0.0027	-0.0003	0.0047	0.0017	0.0027	-0.0003	0.0027	0.0007	0.0007	-0.0003	0.0037	0.0037	0.0027	-0.0013	0.0047	0.0067	-0.0003	-0.0003
270	0.0007	0.0057	0.0077	0.0067	0.0027	0.0007	0.0057	0.0017	0.0027	-0.0003	0.0027	0.0007	0.0007	-0.0003	0.0027	0.0037	0.0027	-0.0013	0.0037	0.0037	-0.0003	-0.0013
285	0.0007	0.0047	0.0067	0.0067	0.0027	0.0007	0.0067	0.0017	0.0027	-0.0013	0.0027	0.0007	0.0007	0.0007	0.0027	0.0037	0.0027	-0.0003	0.0047	0.0027	-0.0003	-0.0003
300	0.0007	0.0047	0.0067	0.0067	0.0037	0.0007	0.0047	0.0017	0.0027	-0.0013	0.0027	0.0007	0.0007	-0.0003	0.0057	0.0037	0.0027	-0.0013	0.0047	0.0037	-0.0003	-0.0003
315	0.0007	0.0057	0.0067	0.0067	0.0027	0.0007	0.0057	0.0017	0.0017	-0.0013	0.0027	0.0007	0.0007	0.0007	0.0037	0.0037	0.0027	-0.0003	0.0047	0.0047	-0.0003	0.0047
330	-0.0003	0.0047	0.0067	0.0067	0.0027	0.0007	0.0047	0.0017	0.0027	-0.0003	0.0027	0.0007	0.0007	0.0007	0.0037	0.0037	0.0027	-0.0013	0.0047	0.0027	-0.0003	0.0007
345	0.0007	0.0047	0.0067	0.0067	0.0037	0.0007	0.0047	0.0017	0.0027	-0.0003	0.0027	0.0007	0.0007	0.0007	0.0037	0.0037	0.0027	-0.0003	0.0037	0.0027	-0.0003	-0.0013
360	-0.0003	0.0047	0.0067	0.0067	0.0027	-0.0003	0.0047	0.0017	0.0027	-0.0003	0.0027	0.0007	0.0007	0.0007	0.0037	0.0037	0.0027	-0.0003	0.0047	0.0117	-0.0003	-0.0003
375	0.0007	0.0057	0.0067	0.0067	0.0027	0.0007	0.0047	0.0017	0.0027	-0.0003	0.0027	0.0007	0.0007	-0.0003	0.0027	0.0037	0.0017	-0.0013	0.0037	0.0037	-0.0003	-0.0003
390	0.0007	0.0047	0.0067	0.0067	0.0027	0.0007	0.0047	0.0017	0.0027	-0.0003	0.0027	0.0007	0.0007	-0.0003	0.0057	0.0037	0.0027	-0.0003	0.0047	0.0047	-0.0003	0.0007
405	-0.0003	0.0047	0.0077	0.0067	0.0027	-0.0003	0.0047	0.0017	0.0027	-0.0003	0.0027	0.0007	0.0007	0.0007	0.0037	0.0037	0.0027	-0.0013	0.0057	0.0337	-0.0003	-0.0013
420	-0.0003	0.0047	0.0067	0.0067	0.0027	-0.0003	0.0057	0.0017	0.0027	0.0057	0.0017	0.0007	0.0007	0.0007	0.0037	0.0047	0.0027	-0.0003	0.0047	0.0097	-0.0003	-0.0013
435	-0.0003	0.0047	0.0067	0.0067	0.0027	0.0007	0.0047	0.0017	0.0027	0.0047	0.0027	0.0007	0.0007	0.0007	0.0187	0.0037	0.0027	-0.0003	0.0037	0.0217	-0.0003	-0.0013
450	0.0007	0.0047	0.0067	0.0067	0.0027	0.0007	0.0047	0.0017	0.0037	0.0017	0.0027	0.0007	0.0007	0.0007	0.0087	0.0037	0.0027	-0.0003	0.0047	0.0437	-0.0003	0.0027
465	-0.0003	0.0047	0.0067	0.0067	0.0027	0.0007	0.0047	0.0017	0.0027	0.0037	0.0027	0.0007	0.0007	0.0007	0.0057	0.0037	0.0027	-0.0003	0.0037	0.0747	-0.0003	-0.0013
480	-0.0003	0.0047	0.0067	0.0057	0.0027	0.0007	0.0047	0.0017	0.0037	0.0027	0.0027	0.0007	0.0007	0.0007	0.0057	0.0037	0.0027	-0.0003	0.0057	0.0837	-0.0003	-0.0013
495	0.0007	0.0047	0.0067	0.0067	0.0037	0.0007	0.0057	0.0027	0.0047	0.0027	0.0027	0.0007	0.0007	0.0007	0.0097	0.0037	0.0017	-0.0013	0.0047	0.0817	-0.0003	-0.0013
510	0.0007	0.0047	0.0077	0.0067	0.0027	0.0007	0.0067	0.0027	0.0047	0.0037	0.0027	0.0007	0.0007	0.0007	0.0057	0.0037	0.0027	-0.0013	0.0037	0.1097	-0.0003	-0.0003
525	0.0007	0.0047	0.0067	0.0067	0.0027	0.0007	0.0147	0.0017	0.0077	0.0037	0.0027	0.0007	0.0017	0.0017	0.0077	0.0047	0.0027	-0.0003	0.0047	0.0757	-0.0003	0.0047
540	0.0007	0.0047	0.0067	0.0067	0.0037	0.0007	0.0187	0.0017	0.0077	0.0057	0.0027	0.0007	0.0017	0.0007	0.0097	0.0097	0.0027	-0.0003	0.0057	0.0647	-0.0003	-0.0013
555	0.0007	0.0047	0.0067	0.0067	0.0027	0.0007	0.0097	0.0027	0.0067	0.0107	0.0027	0.0007	0.0007	0.0017	0.0147	0.0047	0.0037	-0.0003	0.0037	0.0647	-0.0003	-0.0003
570	0.0007	0.0047	0.0067	0.0067	0.0027	0.0007	0.0137	0.0027	0.0077	0.0097	0.0027	0.0007	0.0007	0.0017	0.0167	0.0047	0.0027	-0.0013	0.0037	0.0597	-0.0003	0.0007
585	-0.0003	0.0047	0.0067	0.0067	0.0027	0.0007	0.0107	0.0027	0.0097	0.0097	0.0027	0.0017	0.0017	0.0017	0.0537	0.0057	0.0027	-0.0003	0.0047	0.1527	-0.0003	0.0087
600	-0.0003	0.0047	0.0067	0.0067	0.0037	0.0007	0.0107	0.0067	0.0137	0.0147	0.0037	0.0007	0.0017	0.0017	0.0597	0.0067	0.0027	-0.0003	0.0047	0.0727	0.0017	-0.0003
615	0.0007	0.0047	0.0067	0.0067	0.0027	0.0007	0.0137	0.0047	0.0147	0.0137	0.0077	0.0017	0.0017	0.0037	0.0897	0.0067	0.0027	-0.0003	0.0037	0.0057	-0.0003	-0.0013
630	-0.0003	0.0047	0.0067	0.0067	0.0037	0.0007	0.0297	0.0097	0.0147	0.0187	0.0057	0.0017	0.0017	0.0027	0.1057	0.0147	0.0037	-0.0003	0.0037	0.0597	-0.0003	-0.0013
645	-0.0003	0.0047	0.0067	0.0057	0.0037	0.0007	0.0487	0.0097	0.0187	0.0237	0.0067	0.0017	0.0027	0.0027	0.1147	0.0137	0.0027	-0.0013	0.0037	0.0277	-0.0003	-0.0013
660	0.0007	0.0047	0.0067	0.0067	0.0037	0.0007	0.0567	0.0107	0.0247	0.0297	0.0187	0.0017	0.0017	0.0037	0.1637	0.0157	0.0047	-0.0003	0.0037	0.0597	-0.0003	-0.0003
675	-0.0003	0.0047	0.0067	0.0067	0.0037	0.0007	0.0827	0.0117	0.0257	0.0277	0.0137	0.0027	0.0037	0.0037	0.1137	0.0217	0.0027	-0.0003	0.0037	0.0587	-0.0003	-0.0013
690	-0.0003	0.0047	0.0067	0.0067	0.0037	0.0007	0.0927	0.0097	0.0307	0.0327	0.0327	0.0027	0.0038	0.0068	0.1257	0.0247	0.0027	-0.0003	0.0047	0.1217	-0.0003	-0.0013
705	0.0007	0.0057	0.0077	0.0067	0.0037	0.0007	0.1507	0.0147	0.0327	0.0377	0.0137	0.0037	0.0058	0.0068	0.1497	0.0477	0.0027	-0.0003	0.0047	0.3127	-0.0003	-0.0003
720	0.0007	0.0047	0.0077	0.0067	0.0037	0.0007	0.1167	0.0237	0.0397	0.0467	0.0417	0.0027	0.0078	0.0118	0.0307	0.0387	0.0087	0.0007	0.0057	0.1007	-0.0003	-0.0013
735	-0.0003	0.0047	0.0077	0.0067	0.0037	0.0007	0.1657	0.0257	0.0457	0.0527	0.0147	0.0037	0.0098	0.0158	0.0117	0.0797	0.0057	-0.0003	0.0047	0.2827	-0.0003	-0.0003
750	0.0007	0.0047	0.0077	0.0067	0.0037	0.0007	0.1347	0.0707	0.0487	0.0607	0.0217	0.0037	0.0078	0.0148	0.1067	0.1477	0.0047	0.0037	0.0067	0.3367	-0.0003	-0.0003
765	-0.0003	0.0047	0.0077	0.0067	0.0037	0.0017	0.1597	0.0517	0.0537	0.0677	0.0487	0.0047	0.0118	0.0248	0.0727	0.1397	0.0057	0.0017	0.0207	0.2917	-0.0003	0.0007
780	0.0007	0.0047	0.0097	0.0067	0.0037	0.0017	0.1967	0.0397	0.0587	0.0827	0.0607	0.0117	0.0128	0.0228	0.1027	0.1457	0.0037	-0.0003	0.0107	0.3907	-0.0003	-0.0013
795	-0.0003	0.0047	0.0077	0.0067	0.0107	0.0017	0.2157	0.0847	0.0647	0.0907	0.0497	0.0097	0.0198	0.0258	0.1497	0.0977	0.0027	-0.0003	0.0067	0.3647	-0.0003	-0.0013
810	0.0007	0.0047	0.0077	0.0067	0.0047	0.0017	0.2147	0.0997	0.0757	0.1067	0.0587	0.0137	0.0258	0.0288	0.1457	0.1737	0.0027	0.0047	0.0087	0.4627	-0.0003	0.0007
825	0.0007	0.0057	0.0087	0.0077	0.0117	0.0017	0.2437	0.0987	0.0877	0.1137	0.0557	0.0177	0.0308	0.0328	0.2847	0.1247	0.0027	0.0027	0.0057	0.5777	-0.0003	0.0007
840	-0.0003	0.0047	0.0127	0.0067	0.0157	0.0017	0.1667	0.0807	0.1027	0.1367	0.0637	0.0357	0.0248	0.0418	0.4367	0.0257	0.0027	0.0107	0.0117	0.6027	-0.0003	0.0007
855	-0.0003	0.0047	0.0197	0.0077	0.0187	0.0007	0.2037	0.0987	0.1207	0.1497	0.1077	0.0507	0.0308	0.0448	0.7717	0.0387	0.0027	0.0007	0.0437	0.5267	-0.0003	0.0027
870	0.0007	0.0047	0.0157	0.0077	0.0117	0.0057	0.2007	0.1217	0.1367	0.1597	0.0957	0.0567	0.0378	0.0508	0.2267	0.0447	0.0027	0.0297	0.0477	0.6807	-0.0003	-0.0013
885	0.0007	0.0057	0.0147	0.0077	0.0217	0.0027	0.1127	0.0227	0.1527	0.1777	0.1257	0.0457	0.0348	0.0598	0.2987	0.1037	0.0027	0.0257	0.0457	0.7037	-0.0003	-0.0003
900	0.0007	0.0047	0.0107	0.0097	0.0207	0.0017	0.4467	0.0517	0.1547	0.1957	0.1947	0.0477	0.0418	0.0698	0.3337	0.2277	0.0027	0.0257	0.0447	1.1147	-0.0003	0.0097
915	0.0007	0.0057	0.0197	0.0077	0.0147	0.0027	0.3287	0.0757	0.1557	0.2087	0.1957	0.0737	0.0488	0.0758	0.3197	0.1527	0.0037	0.0167	0.0237	0.8627	-0.0003	0.0017
930	0.0007	0.0057	0.0137	0.0097	0.0147	0.0017	0.2787	0.0537	0.1617	0.2277	0.1367	0.1577	0.0528	0.0868	0.7237	0.0887	0.0037	0.0427	0.0397	0.6897	-0.0003	0.0057
945	0.0007	0.0057	0.0207	0.0087	0.0037	0.0047	0.3857	0.0867	0.1767	0.2397	0.1687	0.1087	0.0618	0.0988	0.9717	0.1047	0.0197	0.0497	0.0617	1.0197	-0.0003	-0.0003
960	0.0007	0.0057	0.0247	0.0127	0.0047	0.0087	0.3767	0.0647	0.1817	0.2727	0.0947	0.0367	0.0648	0.1198	0.9507	0.1027	0.0627	0.0467	0.0117	1.0037	-0.0003	0.0057
975	0.0007	0.0057	0.0567	0.0167	0.0047	0.0047	0.4417	0.2617	0.2047	0.3007	0.1057	0.0657	0.0758	0.1238	1.0387	0.1317	0.0807	0.0817	0.0317	0.8607	-0.0003	0.0017
990	0.0007	0.0057	0.0627	0.0087	0.0037	0.0037	0.5907	0.4667	0.1807	0.3367	0.1287	0.0617	0.0908	0.1448	1.1417	0.3627	0.1757	0.0297	0.0417	0.9647	-0.0003	0.0227
1005	0.0007	0.0057	0.0767	0.0137	0.0037	0.0037	0.7187	0.5457	0.2217	0.3517	0.0817	0.1737	0.1058	0.1728	1.1227	0.7527	0.2467	0.0227	0.1477	0.8877	-0.0003	0.0207
1020	0.0007	0.0067	0.0997	0.0167	0.0047	0.0077	0.6717	0.4477	0.3837	0.3677	0.6197	0.1347	0.1248	0.1788	1.0767	0.8997	0.2097	0.0537	0.2237	0.9997	-0.0003	0.0257
1035	0.0007	0.0057	0.1147	0.0207	0.0047	0.0077	0.6777	0.5217	0.3497	0.3917	0.2197	0.2487	0.2248	0.2008	1.0377	1.0217	0.2647	0.0577	0.0157	1.0077	-0.0003	0.0197
1050	0.0007	0.0067	0.1177	0.0277	0.0047	0.0047	0.6327	0.6067	0.3817	0.4207	0.2037	0.0247	0.1558	0.2148	1.0657	0.9027	0.3887	0.0247	0.0897	1.1097	-0.0003	0.0497
1065	0.0007	0.0057	0.1047	0.0387	0.0097	0.0037	0.6657	0.6887	0.4497	0.4537	0.6517	0.0457	0.2128	0.2488	0.9437	1.0037	0.4627	0.0117	0.2097	0.9457	-0.0003	0.0267
1080	0.0007	0.0057	0.1707	0.0457	0.0077	0.0067	0.7127	0.5827	0.1957	0.4857	0.7207	0.0797	0.2408	0.3128	0.9027	0.9227	0.4077	0.0077	0.1817	0.9867	-0.0003	0.0287
1095	0.0007	0.0057	0.1077	0.0597	0.0117	0.0257	0.7297	0.6557	0.4007	0.5057	0.5357	0.1447	0.2418	0.3918	0.8367	0.9507	0.4967	0.0107	0.1567	1.0467	-0.0003	0.0037
1110	0.0007	0.0057	0.0627	0.0557	0.0087	0.0097	0.7117	0.7887	0.3587	0.5197	0.4727	0.0417	0.3818	0.4078	0.9247	1.0397	0.4327	0.0667	0.2077	0.8187	-0.0003	0.0047
1125	0.0007	0.0057	0.0257	0.0417	0.0187	0.0147	0.6407	0.7187	0.2927	0.5477	0.6497	0.0407	0.3988	0.4508	1.2167	1.0647	0.3697	0.0617	0.4277	0.7987	-0.0003	0.0037
1140	0.0007	0.0057	0.0517	0.0607	0.0857	0.0147	0.6727	0.7677	0.3047	0.5717	0.6137	0.2267	0.4698	0.4278	1.0847	1.0337	0.3727	0.1237	0.6157	1.0207	-0.0003	0.0147
1155	0.0007	0.0057	0.1427	0.1077	0.0407	0.0227	0.8587	0.8577	0.2807	0.5777	0.4337	0.2057	0.4968	0.5268	1.3087	1.0667	0.3757	0.3647	0.5257	0.9807	-0.0003	0.0127
1170	0.0007	0.0057	0.1527	0.0437	0.0557	0.0277	0.9207	0.9667	0.2757	0.6017	0.8087	0.3017	0.5278	0.5318	1.1737	1.0587	0.3887	0.2557	0.6297	0.8657	-0.0003	0.0067
1185	0.0007	0.0057	0.1227	0.0577	0.3417	0.0057	1.0427	1.0107	0.2787	0.6327	0.8697	0.3107	0.4428	0.5938	1.1767	1.0227	0.4067	0.3497	0.3117	0.9647	-0.0003	0.0087
1200	0.0007	0.0057	0.1927	0.0597	0.1747	0.0487	1.1487	1.1297	0.3207	0.6507	0.8117	0.3397	0.3798	0.6198	1.1567	1.0667	0.4147	0.3817	0.2717	0.9007	-0.0003	0.0167
1215	0.0007	0.0057	0.1037	0.1317	0.3007	0.0157	1.1247	1.1117	0.3117	0.6647	0.8597	0.3077	0.5898	0.5918	1.1357	1.1057	0.4197	0.2137	0.3177	0.8557	-0.0003	0.0217
1230	0.0007	0.0057	0.0507	0.0547	0.2707	0.0177	0.7187	1.1387	0.3107	0.6647	0.6267	0.3087	0.5488	0.6298	1.2477	1.2167	0.4417	0.2397	0.4127	0.8907	-0.0003	0.0737
1245	0.0007	0.0057	0.1247	0.1137	0.3217	0.0237	0.8037	1.1747	0.3337	0.7257	0.8117	0.3047	0.5488	0.5068	1.1587	1.2477	0.4647	0.2767	1.0357	0.8217	-0.0003	0.0037
1260	0.0007	0.0057	0.0727	0.0867	0.3477	0.2877	1.1267	1.2037	0.3007	0.7107	0.7657	0.3237	0.6268	0.5658	1.2097	1.3627	0.5017	0.3237	0.8907	0.9697	-0.0003	0.0377
1275	0.0007	0.0057	0.1917	0.0567	0.4697	0.0877	0.9517	1.2217	0.2907	0.7677	0.9667	0.3217	0.5618	0.5158	1.2117	1.3257	0.5497	0.4417	0.8277	0.9617	-0.0003	0.0457
1290	0.0007	0.0057	0.2047	0.0777	0.2407	0.1177	1.0377	1.2257	0.2887	0.7407	0.9597	0.3517	0.6118	0.5418	1.2177	1.2637	0.5967	0.4027	0.8197	0.9637	-0.0003	0.0197
1305	0.0007	0.0057	0.4407	0.1267	0.2467	0.0737	1.1107	1.2477	0.2877	0.7717	0.9787	0.3517	0.6358	0.7888	1.2427	1.2737	0.7637	0.4067	0.9847	0.9437	-0.0003	0.0267
1320	0.0007	0.0057	0.4557	0.2637	0.2667	0.1927	1.1517	1.2517	0.2767	0.7907	0.9437	0.3627	0.7288	0.8058	1.2427	1.2977	0.7857	0.3317	0.9187	0.9177	-0.0003	0.0777
1335	0.0007	0.0057	0.3527	0.1607	0.3037	0.2987	1.0037	1.3007	0.2687	0.8367	0.9347	0.3937	0.6418	0.6878	1.2447	1.2897	0.8237	0.4157	0.8677	0.8797	-0.0003	0.0657
1350	0.0007	0.0057	0.4887	0.1527	0.3137	0.2757	1.0377	1.3217	0.2677	0.8437	0.9227	0.4057	0.6888	0.8548	1.2317	1.2957	0.8107	0.4127	0.8197	0.8907	-0.0003	0.1757
1365	0.0007	0.0067	0.7637	0.1607	0.3397	0.3047	0.9847	1.3327	0.2467	0.8547	0.9117	0.4207	0.8568	0.8368	1.1907	1.2907	0.8187	0.4427	1.0167	0.8527	-0.0003	0.2017
1380	0.0007	0.0067	0.7807	0.1317	0.3447	0.3137	1.0947	1.3447	0.2427	0.8567	1.0487	0.4427	0.8768	0.7758	1.2607	1.2927	0.8487	0.5167	0.9847	0.6517	-0.0003	0.3627
1395	0.0017	0.0067	0.6147	0.1727	0.3497	0.3237	1.1187	1.3617	0.2377	0.8507	0.8537	0.4737	0.9018	0.8778	1.1837	1.2707	0.9217	0.4807	1.0847	0.7017	-0.0003	0.5947
1410	0.0007	0.0067	0.7487	0.1017	0.3527	0.3277	1.0137	1.3627	0.2317	0.8827	0.7157	0.5057	0.8498	0.8708	1.0767	1.2737	0.8857	0.5677	1.0797	0.8277	-0.0003	0.3147
1425	0.0017	0.0067	0.7567	0.1037	0.3487	0.3407	1.1067	1.3827	0.2327	0.9827	0.9037	0.5107	0.8838	1.0178	1.2707	1.3207	0.9477	0.5617	1.0897	0.6737	-0.0003	0.7537
1440	0.0017	0.0077	0.7797	0.1577	0.3147	0.7107	0.9477	1.3707	0.2257	0.9487	1.0607	0.5087	0.8868	0.8908	0.9797	1.3037	1.0157	0.6427	1.0597	0.8497	0.0007	0.4327
1455	0.0017	0.0077	0.8427	0.2007	0.3067	0.6557	1.0717	1.4117	0.2167	0.9437	0.8887	0.5527	0.9148	0.9248	1.2487	1.2817	0.8867	0.5307	1.0467	0.8867	0.0007	0.4137
1470	0.0017	0.0077	0.8407	0.1187	0.3177	0.6497	1.1377	1.4717	0.2077	0.9747	1.1647	0.5687	0.9408	0.9668	1.1917	1.2767	0.9017	0.9087	1.1557	0.9417	0.0007	0.4267
1485	0.0017	0.0077	0.8367	0.0707	0.3037	0.6427	0.9407	1.2737	0.2007	1.0537	1.0117	0.5657	0.9648	0.9788	1.2667	1.2967	0.8207	0.9687	1.1467	0.9777	0.0017	0.3717
1500	0.0027	0.0087	0.8547	0.1887	0.3157	0.6277	1.2297	1.3417	0.1917	1.0317	0.9587	0.6117	0.9838	0.9608	1.0937	1.3917	0.7547	0.9267	1.0607	0.9247	-0.0003	0.4657
1515	0.0027	0.0087	0.8537	0.1657	0.3127	0.6337	1.2137	1.2307	0.1797	0.9167	0.9907	0.6677	0.9958	0.9338	1.1877	1.3197	0.8127	0.8777	1.0937	0.8007	-0.0003	0.4987
1530	0.0027	0.0087	0.8807	0.6037	0.2997	0.5937	1.1297	1.2487	0.1777	0.9197	0.8147	0.6537	1.0088	0.8968	1.2867	1.2287	0.7967	0.8887	1.1337	0.8207	0.0007	0.5387
1545	0.0037	0.0097	0.8787	0.3087	0.3057	0.6047	1.0887	1.2537	0.1627	1.0197	1.0217	0.6837	1.0238	1.0828	1.1617	1.1947	0.8067	0.8357	1.1457	0.8917	-0.0003	0.5637
1560	0.0037	0.0087	0.8677	0.6667	0.3227	0.6187	0.9387	1.2887	0.1587	1.1587	1.1307	0.7797	1.0458	1.0258	1.0557	1.1817	0.8187	0.9307	1.1487	0.9787	-0.0003	0.6377
1575	0.0037	0.0097	0.8777	0.7177	0.3407	0.6237	0.9677	1.2567	0.1587	1.1737	1.0757	0.8287	1.0478	1.2058	1.1077	1.1827	0.8617	0.9897	1.1477	0.8777	0.0007	0.6487
1590	0.0037	0.0097	0.9557	0.6527	0.3607	0.6247	0.9647	1.4727	0.1637	1.2377	1.0977	0.8327	1.0648	1.2308	1.0837	1.3727	0.7107	0.9777	1.1317	0.9467	-0.0003	0.6877
1605	0.0047	0.0097	0.9917	0.7137	0.2287	0.6167	1.0277	1.3997	0.1597	1.1767	1.1007	0.8967	1.0718	1.1908	1.2907	1.3047	0.8037	0.9827	1.1117	0.9957	-0.0003	0.7027
1620	0.0047	0.0097	1.0107	0.6417	0.3107	0.5907	1.1367	1.3947	0.1567	1.2577	1.1007	0.8637	1.0898	1.1328	1.2967	1.0737	0.7037	0.9857	1.2327	1.0037	-0.0003	0.7197
1635	0.0047	0.0097	1.0267	0.7497	0.2807	0.6467	1.0567	1.3497	0.3257	1.2127	1.1827	0.9107	1.1028	1.1288	1.2627	1.2757	0.8357	1.0157	1.2237	0.9017	-0.0003	0.7497
1650	0.0057	0.0097	1.0347	0.6647	0.2827	0.2837	1.0937	1.4097	0.1357	1.2927	1.1307	0.9397	1.1238	1.1328	1.2947	1.2457	0.7457	1.0147	1.0627	1.0127	-0.0003	0.7397
1665	0.0057	0.0097	1.0387	0.5017	0.2847	0.4607	1.1777	1.3197	0.4667	1.3027	1.0037	0.9777	1.1308	1.1628	1.0847	1.3227	0.7947	0.9937	1.1287	0.9497	-0.0003	0.7697
1680	0.0067	0.0097	1.0487	0.7597	0.2737	0.4027	1.4067	1.4597	0.8347	1.2727	1.3407	1.0027	1.1788	1.1788	1.2787	1.1847	0.6407	1.0287	1.2097	0.9227	-0.0003	0.8237
1695	0.0067	0.0097	1.0767	0.5757	0.2717	0.3707	1.1117	1.4747	1.0047	1.2637	1.2357	1.0757	1.1818	1.1838	1.2807	1.3167	0.6237	1.0147	1.1637	0.8947	-0.0003	0.8247
1710	0.0067	0.0097	1.0957	0.7687	0.2677	0.3337	1.0137	1.3747	0.9677	1.1897	1.1817	1.1517	1.1828	1.1908	1.2817	1.0667	0.6787	1.0187	1.2267	0.8627	-0.0003	0.8797
1725	0.0077	0.0097	1.1177	0.7757	0.2547	0.3187	1.1827	1.3417	1.0077	1.3147	1.2707	1.1277	1.1898	1.1988	1.3307	1.1437	0.5907	1.0567	1.1587	0.9447	-0.0003	0.9027
1740	0.0087	0.0107	1.1297	0.6207	0.2607	0.3267	1.0967	1.1897	1.0657	1.2047	1.3197	1.2107	1.2038	1.1968	1.2907	1.0857	0.5437	1.0757	1.2397	0.9487	0.0007	0.9337
1755	0.0087	0.0097	1.1447	0.7247	0.2607	0.2337	1.2177	1.3307	1.0647	1.3377	1.2107	1.2277	1.2128	1.1978	1.2147	1.2857	0.4557	1.0707	1.2657	0.8867	-0.0003	0.9427
1770	0.0097	0.0107	1.1707	0.8397	0.3297	0.2897	1.1827	1.4327	1.0467	1.2067	1.3337	1.2867	1.2278	1.2008	1.2957	1.2227	0.3467	1.0307	1.1437	0.8457	-0.0003	0.9637
1785	0.0107	0.0107	1.1787	0.6937	0.3357	0.3357	1.1607	1.2897	1.0317	1.2757	1.2347	1.3067	1.2398	1.1998	1.2797	1.3177	0.2737	1.0127	1.2357	0.8337	-0.0003	1.0367
1800	0.0117	0.0107	1.1917	0.8937	0.3337	0.3207	1.2037	1.3817	1.0167	1.0737	1.2827	1.3187	1.2428	1.2008	1.1717	1.2137	0.2797	1.0267	1.2097	0.9457	-0.0003	1.0797
1815	0.0127	0.0107	1.2197	1.0547	0.3337	0.3457	1.2267	1.4407	0.9987	1.3587	1.2037	1.3657	1.2518	1.1998	1.2707	1.2717	0.2087	1.0457	1.2307	0.8827	-0.0003	1.0977
1830	0.0137	0.0107	1.2407	0.5957	0.3417	0.5107	1.1767	1.4597	0.9767	1.3307	1.3637	1.3887	1.2528	1.2028	1.1357	1.3977	0.1497	1.0017	1.2107	0.8987	-0.0003	1.1147
1845	0.0157	0.0107	1.2467	1.0537	0.3427	0.6467	1.3647	1.4637	0.9537	1.3247	1.2057	1.3997	1.2598	1.2018	1.3607	1.2507	0.0637	0.9827	1.2257	0.9407	-0.0003	1.1157
1860	0.0167	0.0107	1.2457	0.6117	0.1467	0.5647	1.2397	1.4807	0.9287	1.3387	1.2467	1.4117	1.2588	1.2018	1.2587	1.3207	0.0347	1.0047	1.1217	0.8917	-0.0003	1.1207
1875	0.0197	0.0117	1.2577	0.8877	0.3147	0.5537	1.3197	1.4757	0.9037	1.3597	1.3887	1.4287	1.2658	1.2018	1.3557	1.3267	0.0217	1.0037	1.1727	0.8717	-0.0003	1.1037
1890	0.0207	0.0117	1.2707	0.9547	0.3537	0.5737	1.0737	1.4427	0.8737	1.2927	1.3447	1.4867	1.2728	1.2008	1.3197	1.2167	0.0087	0.9807	1.2777	0.8117	-0.0003	0.9987
1905	0.0247	0.0127	1.2627	0.8887	0.2637	0.6577	1.2447	1.4477	0.8447	1.3457	1.2647	1.4797	1.2678	1.2028	1.3577	1.2567	0.0037	0.9617	1.1197	0.9197	-0.0003	1.0477
1920	0.0277	0.0137	1.2587	0.8747	0.2337	0.2457	1.2337	1.4787	0.8167	1.4947	1.3297	1.4707	1.2748	1.2018	1.3387	1.3317	0.0007	0.9467	1.2377	0.8847	-0.0003	1.0807
1935	0.0317	0.0137	1.2427	0.8387	0.3317	0.5087	1.0267	1.4787	0.7867	1.4267	1.3497	1.4567	1.2748	1.2018	1.1907	1.3827	-0.0023	1.0167	1.2217	0.9017	-0.0003	1.1167
1950	0.0357	0.0137	1.2137	0.9207	0.1897	0.4677	1.1347	1.4787	0.7627	1.5167	1.2897	1.5007	1.2718	1.1998	1.2267	1.2317	-0.0043	1.3667	1.2107	0.7497	0.0017	1.1497
1965	0.0387	0.0147	1.1917	0.7717	0.1897	0.5537	1.2037	1.4817	0.7397	1.5107	1.3667	1.4127	1.2598	1.1988	1.2697	1.2517	-0.0053	1.2937	1.2667	0.7557	0.0007	1.1757
1980	0.0457	0.0147	1.2487	0.7507	0.1837	0.5717	1.2827	1.4777	0.7157	1.4727	1.3797	1.3737	1.2558	1.1978	1.2457	1.3487	-0.0063	1.2477	1.2297	0.9487	-0.0003	1.0677
1995	0.0507	0.0157	1.1327	0.8337	0.1847	0.5967	1.4167	1.4877	0.6817	1.4097	1.4717	1.5087	1.2518	1.1968	1.2517	1.1177	-0.0073	1.2037	1.2127	0.7517	0.0077	1.0867
2010	0.0587	0.0177	1.1387	1.0997	0.2037	0.5347	1.1087	1.4887	0.6377	1.4297	1.4837	1.5087	1.2578	1.1948	1.1697	1.2567	-0.0073	1.1597	1.2907	0.7287	0.1077	1.2947
2025	0.0667	0.0177	1.2237	0.9107	0.2107	0.5127	1.1707	1.4847	0.6297	1.4397	1.3177	1.5127	1.2638	1.1948	1.0447	1.2497	-0.0073	1.1097	1.2417	0.7977	0.1257	1.1397
2040	0.0767	0.0187	1.1357	0.7557	0.1957	0.5477	1.1737	1.4907	0.6167	1.4067	1.2857	1.4847	1.2778	1.1928	1.1987	1.3417	-0.0073	1.1137	1.1317	0.8197	0.0017	1.1877
2055	0.0867	0.0197	1.1797	0.7887	0.1117	0.5607	1.4757	1.4917	0.6077	1.3957	1.2727	1.4647	1.3038	1.1898	1.1177	1.2367	-0.0073	1.1257	1.1597	0.9017	0.0067	1.3607
2070	0.0997	0.0217	1.3367	0.7477	0.0677	0.3597	1.3287	1.4897	0.5927	1.3177	1.3077	1.4467	1.3108	1.1888	1.1657	1.2667	-0.0073	1.1617	1.3197	0.8437	0.0047	0.8957
2085	0.1137	0.0227	1.2387	0.8037	0.0527	0.4347	1.3907	1.4937	0.5827	1.3807	1.3017	1.4607	1.3138	1.1848	1.0367	1.3107	-0.0073	1.1327	1.2277	0.7047	0.0237	0.9117
2100	0.1297	0.0247	1.1747	0.9477	0.0427	0.4707	1.4727	1.5067	0.5757	1.3617	1.3117	1.4587	1.3148	1.1838	1.0437	1.2567	-0.0073	1.1737	1.3137	0.7247	0.0247	1.2367
2115	0.1477	0.0277	1.2807	0.9237	0.0307	0.5057	1.4097	1.5117	0.5647	1.4317	1.2817	1.4617	1.3178	1.1828	0.9847	1.3067	-0.0073	1.0927	1.1677	0.6857	0.0587	1.2367
2130	0.1657	0.0297	1.1377	0.8847	0.0197	0.5347	1.2307	1.5087	0.5547	1.4037	1.3017	1.4597	1.3188	1.1828	1.0247	1.1167	-0.0073	0.9987	1.2267	0.7567	0.2367	1.3787
2145	0.1877	0.0307	1.0907	0.7757	0.0177	0.5637	1.3627	1.5117	0.5457	1.4357	1.2287	1.4587	1.3188	1.1818	1.0037	1.3437	-0.0073	1.1957	1.2217	0.8617	0.1067	1.1687
2160	0.2127	0.0347	1.0807	0.8447	0.0107	0.5907	1.2167	1.5117	0.5157	1.3927	1.2167	1.4637	1.3198	1.1828	1.0097	1.3087	-0.0073	1.1137	1.2757	0.7807	0.2857	1.1107
2175	0.2387	0.0377	1.2897	0.8437	0.0057	0.6237	1.4357	1.5107	0.4407	1.2787	1.2557	1.4117	1.3228	1.1838	1.0197	1.2767	-0.0073	1.0287	1.3607	0.8097	0.2987	1.3937
2190	0.2677	0.0417	1.3027	0.8807	0.0007	0.6597	1.2637	1.5127	0.3477	1.4537	1.2537	1.4157	1.3268	1.1828	1.0187	1.2537	-0.0073	0.9597	1.2557	0.7437	0.1887	1.2577
2205	0.2957	0.0467	1.3077	0.9957	-0.0033	0.6667	1.1857	1.5137	0.2857	1.4537	1.1917	1.4077	1.3358	1.1838	0.8537	1.2147	-0.0073	0.9467	1.3217	0.7597	0.3937	1.1117
2220	0.3237	0.0517	1.1367	0.9647	-0.0043	0.6847	1.2507	1.5107	0.2377	1.3907	1.2207	1.4027	1.3358	1.1838	1.1277	1.1997	-0.0073	0.9167	1.2087	0.8587	0.0387	1.2877
2235	0.3547	0.0567	1.3247	0.9707	-0.0063	0.7117	1.2087	1.5197	0.2047	1.3937	1.2377	1.4017	1.3378	1.1848	0.9827	1.3637	-0.0073	0.8847	1.1877	0.7967	0.1057	1.2567
2250	0.3877	0.0637	1.1877	0.8857	-0.0073	0.7397	1.3127	1.5257	0.1787	1.5147	1.2477	1.4097	1.3358	1.1858	1.0147	1.1787	-0.0073	0.8817	1.2887	0.8577	0.2167	1.3847
2265	0.4207	0.0707	1.2447	1.0927	-0.0083	0.7647	1.5217	1.5297	0.1597	1.4947	1.2687	1.4147	1.3378	1.1848	1.0187	1.1887	-0.0073	0.8947	1.2107	0.8377	0.2327	1.3697
2280	0.4527	0.0797	1.2987	0.9677	-0.0093	0.7797	1.4707	1.5197	0.1497	1.5067	1.2347	1.4147	1.3368	1.1868	1.0037	1.3097	-0.0073	0.9217	1.2567	0.8757	0.1547	1.2257
2295	0.4857	0.0887	1.3137	1.1227	-0.0103	0.8117	1.4167	1.5097	0.1337	1.5107	1.2537	1.4227	1.3328	1.1898	1.1387	1.2037	-0.0073	0.9327	1.2517	0.8247	0.2377	1.1857
2310	0.5147	0.0977	1.1267	0.8757	-0.0103	0.8237	1.3797	1.5117	0.1227	1.1367	1.3137	1.4247	1.3338	1.1888	1.1747	1.1117	-0.0073	0.9957	1.2007	0.7387	0.2637	1.3627
2325	0.5507	0.1127	1.3127	0.8327	-0.0103	0.8347	1.2757	1.5147	0.1117	0.9347	1.1597	1.4367	1.3418	1.1918	1.0537	1.1717	-0.0073	1.0447	1.2077	0.7697	0.2607	1.2117
2340	0.5877	0.1257	1.1167	0.9147	-0.0103	0.8507	1.4107	1.5177	0.1037	1.1497	1.1227	1.4387	1.3398	1.1928	0.9867	1.3287	-0.0073	1.0877	1.2047	0.6957	0.2857	1.2087
2355	0.6237	0.1407	1.2867	0.7657	-0.0103	0.8697	1.3507	1.5327	0.0957	0.9777	1.2317	1.4387	1.3388	1.1938	0.9657	1.0677	-0.0073	1.0287	1.1947	1.0467	0.3927	1.3067
2370	0.6567	0.1607	1.2997	0.7607	-0.0103	0.8737	1.3367	1.5567	0.0867	1.4657	1.3187	1.4537	1.3378	1.1948	1.1557	1.1087	-0.0073	0.9887	1.2177	1.0387	0.4607	1.3587
2385	0.6947	0.1827	1.2917	0.9237	-0.0103	0.8827	1.3667	1.4157	0.0787	1.4357	1.4147	1.4617	1.3358	1.1968	0.9397	1.2147	-0.0073	0.9797	1.2247	1.0127	0.4797	1.2467
2400	0.7217	0.2067	1.3417	0.8507	-0.0103	0.8917	1.4027	1.5557	0.0717	1.4607	1.2937	1.4627	1.3288	1.1968	0.9707	1.3307	-0.0073	0.9917	1.2117	0.8597	0.5327	1.3257
2415	0.7487	0.2357	1.1267	0.8857	-0.0103	0.8957	1.3507	1.5327	0.0657	1.2547	1.3027	1.4687	1.3278	1.1968	1.0717	1.2537	-0.0073	0.9667	1.2277	0.9897	0.5587	1.2267
2430	0.7827	0.2637	1.2997	0.8217	-0.0103	0.9027	1.4287	1.5357	0.0597	1.2837	1.2517	1.4627	1.3328	1.1988	0.9137	1.0817	-0.0073	0.9657	1.1687	0.9167	0.4707	1.3727
2445	0.7977	0.2987	1.3437	0.9727	-0.0093	0.9097	1.3917	1.5317	0.0567	1.2887	1.2707	1.4647	1.3288	1.1978	1.0177	1.3537	-0.0073	0.9957	1.2107	1.1917	0.4937	1.1797
2460	0.8127	0.3417	1.3037	1.0987	-0.0093	0.9117	1.5437	1.5167	0.0537	1.2977	1.4077	1.4667	1.3188	1.1978	1.0067	0.8367	-0.0073	1.0237	1.2957	1.0787	0.5037	1.2697
2475	0.8267	0.3907	1.3227	1.0877	-0.0093	0.9237	1.3667	1.5307	0.0637	1.4267	1.2717	1.4677	1.3088	1.1978	0.9537	0.9337	-0.0073	1.0207	1.2697	0.9417	0.5157	1.1837
2490	0.8407	0.4327	1.3407	0.7847	-0.0093	0.9207	1.4667	1.5347	0.0837	1.3767	1.3407	1.4717	1.2678	1.1988	0.7747	1.1597	-0.0073	1.0307	1.1467	0.9367	0.5097	1.3697
2505	0.8457	0.4767	1.3257	1.2347	-0.0083	0.9257	1.3207	1.5307	0.1007	1.3387	1.2037	1.4767	1.3248	1.1988	0.9387	1.2447	-0.0073	1.1527	1.1627	0.7597	0.5117	1.1447
2520	0.8597	0.5247	1.3407	1.1787	-0.0083	0.9257	1.3867	1.5397	0.1117	1.3127	1.2567	1.4797	1.3108	1.1968	0.9397	1.1287	-0.0073	1.0307	1.2397	0.8477	0.5337	1.2647
2535	0.8647	0.5647	1.1807	0.9517	-0.0083	0.9297	1.3167	1.5497	0.1187	1.3607	1.2257	1.4837	1.2448	1.1988	0.8757	1.3617	-0.0073	1.0067	1.2367	0.6947	0.5487	1.2597
2550	0.8647	0.6157	1.3517	0.9807	-0.0083	0.9277	1.3967	1.5387	0.1227	1.3967	1.2377	1.4947	1.2918	1.1968	0.9907	1.1547	-0.0073	0.8967	1.1717	0.6017	0.5407	1.3727
2565	0.8757	0.6527	1.3507	1.0777	-0.0083	0.9457	1.4487	1.5457	0.1267	1.4087	1.2907	1.4867	1.2118	1.1938	0.8957	1.1087	-0.0073	0.9467	1.1747	0.4857	0.5707	1.0817
2580	0.8847	0.6937	1.3297	0.9027	-0.0073	0.9437	1.3827	1.5487	0.1287	1.4857	1.2947	1.4847	1.2508	1.1938	0.6267	1.0537	-0.0073	1.1107	1.1197	0.3287	0.5927	1.0887
2595	0.8697	0.7347	1.3277	0.7737	-0.0073	0.9407	1.4727	1.5507	0.1267	1.4517	1.3627	1.4837	1.2198	1.1938	0.9147	1.0257	-0.0073	1.1247	1.1807	0.3357	0.5947	1.0787
2610	0.8777	0.7807	1.1047	1.0497	-0.0073	0.9307	1.4577	1.5487	0.1217	1.5117	1.3137	1.4877	1.2698	1.1948	0.6987	0.8967	-0.0073	0.7707	1.0827	0.4397	0.6027	1.1397
2625	0.8757	0.8117	1.3417	0.8947	-0.0073	0.9407	1.3457	1.5497	0.1427	1.5487	1.3147	1.4847	1.2288	1.1918	0.5717	0.4417	-0.0073	1.0327	1.1227	0.4237	0.6097	1.1567
2640	0.8777	0.8567	1.3037	1.2147	-0.0073	0.9267	1.3417	1.5487	0.1637	1.5357	1.3247	1.4877	1.2428	1.1898	0.9627	0.2617	-0.0073	0.9437	1.0437	1.1557	0.6267	1.2517
2655	0.8687	0.8897	1.3637	1.0977	-0.0073	0.9217	1.4707	1.5777	0.1747	1.5177	1.3307	1.4957	1.2438	1.1928	0.5347	0.4067	-0.0073	0.7747	1.1527	1.1567	0.6427	1.1357
2670	0.8617	0.9217	1.3637	0.9847	-0.0073	0.9197	1.4417	1.5687	0.1807	1.5177	1.3117	1.4947	1.2108	1.1958	0.7817	0.4507	-0.0073	0.9027	0.9157	0.9157	0.6517	1.2427
2685	0.8647	0.9517	1.0847	1.1947	-0.0063	0.9057	1.4577	1.5637	0.1797	1.5287	1.3527	1.4967	1.2558	1.1938	0.7327	1.0067	-0.0073	0.7427	0.9747	1.0467	0.6597	1.3317
2700	0.8617	0.9727	1.2327	0.7997	-0.0063	0.9037	1.3977	1.5427	0.1847	1.3237	1.3797	1.4927	1.1668	1.1918	0.5827	0.8837	-0.0073	0.7997	0.8607	1.0457	0.6687	1.2927
2715	0.8527	0.9827	1.3567	1.0027	-0.0063	0.9027	1.5277	1.5497	0.1877	1.3007	1.4487	1.4907	1.2448	1.1928	0.8167	0.9137	-0.0073	0.7937	0.9147	0.7627	0.6657	1.0677
2730	0.8467	0.9947	1.2457	0.8747	-0.0063	0.8967	1.3647	1.5527	0.1877	1.4047	1.3317	1.4917	1.2308	1.1898	0.7177	0.8977	-0.0073	0.8427	0.8477	0.9657	0.6657	1.3507
2745	0.8427	1.0107	1.2667	1.1207	-0.0063	0.8937	1.2087	1.5527	0.1867	1.2737	1.2027	1.4927	1.1598	1.1888	0.6947	0.8127	-0.0073	0.8417	0.8767	0.9457	0.6567	1.0627
2760	0.8377	1.0217	1.2417	0.7557	-0.0063	0.8987	1.4917	1.5447	0.1877	1.3627	1.3467	1.4947	1.2118	1.1898	0.7647	1.2487	-0.0073	0.8467	1.0707	0.7267	0.6507	1.2467
2775	0.8317	1.0277	1.3207	0.8487	-0.0063	0.8947	1.5117	1.5517	0.1867	1.2927	1.2427	1.4937	1.1838	1.1868	0.4377	0.6097	-0.0073	0.8517	1.0797	0.5487	0.5957	1.1417
2790	0.8307	1.0357	1.3697	1.0807	-0.0063	0.8947	1.4427	1.5507	0.1887	1.2687	1.5687	1.4937	1.1628	1.1858	0.6527	0.3057	-0.0073	0.8247	1.0697	0.6017	0.5687	1.1097
2805	0.8187	1.0397	1.3747	0.7997	-0.0063	0.8837	1.2727	1.5397	0.1887	1.3027	1.2867	1.5047	1.1848	1.1828	0.5777	0.4737	-0.0073	0.9467	0.9877	0.5277	0.5487	1.1137
2820	0.8227	1.0437	1.1387	0.8757	-0.0063	0.8827	1.2187	1.5717	0.1907	1.2277	1.2977	1.5027	1.1798	1.1818	0.4397	0.7827	-0.0073	1.0207	0.9817	0.8047	0.5307	1.1337
2835	0.8107	1.0457	1.1387	0.9987	-0.0063	0.8817	1.3317	1.5637	0.1917	1.2107	1.0297	1.5037	1.1598	1.1848	0.7927	0.2467	-0.0073	1.0597	0.9067	0.8677	0.7197	1.1337
2850	0.8097	1.0497	1.1367	1.1367	-0.0063	0.8777	1.3567	1.5487	0.1897	1.1787	1.1777	1.5027	1.1518	1.1838	0.7967	0.3547	-0.0073	1.0157	0.8837	0.4527	0.6977	1.1327
2865	0.8037	1.0487	1.1397	0.6907	-0.0063	0.8727	1.3887	1.5507	0.1897	1.2037	1.1807	1.5037	1.1298	1.1828	0.7887	0.9187	-0.0073	1.0017	0.8707	0.5107	0.7067	1.1417
2880	0.8007	1.0507	1.1627	0.7427	-0.0063	0.8547	1.4147	1.5727	0.1917	1.3347	1.1937	1.5027	1.1378	1.1838	0.4257	0.6087	-0.0073	1.0317	0.8627	0.8597	0.7087	1.1387
